# Supplementary material for: The Achilles’ heel of senescent cells: from transcriptome to senolytic drugs
Source: Aging Cell. 2015 Apr 22;14(4):644–58. doi: 10.1111/acel.12344 (PMC4531078; doi:10.1111/acel.12344)
Supplement: Supplementary file 1 [file acel0014-0644-sd1.zip]

Archive with 18 entries (18 files):
- Supporting Information Methods.docx
- supplementalfigurelegends.docx
- Supplemental Table 3.docx
- Supplemental Table 2 TagManPrimer Assays.docx
- Supplemental Table 1.docx
- Supplemental Figure 13.pdf
- Supplemental Figure 12.pdf
- Supplemental Figure 11.pdf
- supplemental Figure 10.pdf
- Supplemental Figure 9.pdf
- Supplemental Figure 8.pdf
- Supplemental Figure 7.pdf
- Supplemental Figure 6.pdf
- Supplemental Figure 5.pdf
- Supplemental Figure 4.pdf
- Supplemental Figure 3.pdf
- Supplemental Figure 2.pdf
- Supplemental Figure 1.pdf
